# Supplementary material for: Presence and Multi-Species Spatial Distribution of Oropouche Virus in Brazil within the One Health Framework
Source: Trop Med Infect Dis. 2022 Jun 20;7(6):111. doi: 10.3390/tropicalmed7060111 (PMC9230142; doi:10.3390/tropicalmed7060111)
Supplement: Supplementary file 1 [file tropicalmed-07-00111-s001.zip]

Archive with 1 entries (1 files):
- tropicalmed-1728374-supplementary.pdf
